# Supplementary material for: Assessing Climate Impact: Distribution Modeling and Conservation Assessments of Sesamum (Pedaliaceae) Species
Source: Ecol Evol. 2025 May 13;15(5):e71387. doi: 10.1002/ece3.71387 (PMC12075743; doi:10.1002/ece3.71387)
Supplement: Supplementary file 1 — Table S1. Geographic coordinates (longitude and latitude) of occurrence records for Sesamum species used in this study. These data were used for species distribution modeling and spatial analyses. [file ECE3-15-e71387-s001.csv]

Taxa	lon	lat
Sesamum abbreviatum	17.91365	-20.37137
Sesamum abbreviatum	17.26354	-22.78356
Sesamum abbreviatum	16.625	-22.875
Sesamum abbreviatum	16.56441	-22.37941
Sesamum abbreviatum	16.18943	-25.30842
Sesamum abbreviatum	15.9991	-24.99993
Sesamum abbreviatum	15.88051	-25.14756
Sesamum abbreviatum	15.81139	-23.57417
Sesamum abbreviatum	15.375	-24.625
Sesamum abbreviatum	15.37	-24.62
Sesamum abbreviatum	15.342391	-24.727391
Sesamum abbreviatum	15.29768	-24.762012
Sesamum abbreviatum	15.292196	-24.758133
Sesamum abbreviatum	15.291198	-24.74766
Sesamum abbreviatum	15.28924	-24.738508
Sesamum abbreviatum	15.2891	-24.7427
Sesamum abbreviatum	15.11595	-24.02788
Sesamum abbreviatum	14.90339	-21.5205
Sesamum alatum	46.48302	-15.6913
Sesamum alatum	46.31667	-15.71667
Sesamum alatum	39.33	15.58
Sesamum alatum	38.66785	9.54045
Sesamum alatum	37.385227	0.113325
Sesamum alatum	36.85	5.066667
Sesamum alatum	36.85	5.07
Sesamum alatum	35.8803	2.64095
Sesamum alatum	35.666667	15.083333
Sesamum alatum	35.26614	-15.367058
Sesamum alatum	35.18081	17.19196
Sesamum alatum	34.733333	-20.15
Sesamum alatum	34.61261	18.82361
Sesamum alatum	34.155356	-12.831371
Sesamum alatum	34.153747	-12.831839
Sesamum alatum	34.153572	-12.831908
Sesamum alatum	33.84981	14.76663
Sesamum alatum	33.69977	14.89166
Sesamum alatum	33.55006	-12.35709
Sesamum alatum	33.5438	4.95809
Sesamum alatum	33.01336	-22.94255
Sesamum alatum	32.93615	16.18689
Sesamum alatum	32.875	-19.875
Sesamum alatum	32.665958	-25.682437
Sesamum alatum	32.583333	-25.966667
Sesamum alatum	32.46667	-25.96667
Sesamum alatum	32.466667	-25.966667
Sesamum alatum	32.46602	-25.92469
Sesamum alatum	32.4408	-28.3103
Sesamum alatum	32.375	-28.125
Sesamum alatum	32.322391	-27.897994
Sesamum alatum	32.125	-27.375
Sesamum alatum	32.108611	14.167222
Sesamum alatum	32.03019	-5.6541
Sesamum alatum	32.008416	-26.137025
Sesamum alatum	31.999092	-26.199247
Sesamum alatum	31.998904	-26.199389
Sesamum alatum	31.96709	-26.1972
Sesamum alatum	31.909726	-28.234498
Sesamum alatum	31.875	-26.125
Sesamum alatum	31.772294	-24.87311
Sesamum alatum	31.625	-25.875
Sesamum alatum	31.625	-24.625
Sesamum alatum	31.570033	-24.745613
Sesamum alatum	31.551833	-25.067485
Sesamum alatum	31.551586	-25.067495
Sesamum alatum	31.375	-25.125
Sesamum alatum	31.375	-25.625
Sesamum alatum	31.375	-27.375
Sesamum alatum	31.309018	-25.589864
Sesamum alatum	31.228238	-24.578822
Sesamum alatum	31.132402	-24.204979
Sesamum alatum	31.125	-24.125
Sesamum alatum	31.125	-25.625
Sesamum alatum	31.125	-24.375
Sesamum alatum	31.125	-26.125
Sesamum alatum	31.125	-22.625
Sesamum alatum	30.99553	-19.35488
Sesamum alatum	30.947657	-24.153693
Sesamum alatum	30.938868	-24.385903
Sesamum alatum	30.875	-25.375
Sesamum alatum	30.875	-24.375
Sesamum alatum	30.86482	-24.24514
Sesamum alatum	30.813593	-24.406101
Sesamum alatum	30.8127	-24.4065
Sesamum alatum	30.783333	14.533333
Sesamum alatum	30.76257	-29.71936
Sesamum alatum	30.625	-24.375
Sesamum alatum	30.625	-22.625
Sesamum alatum	30.625	-22.875
Sesamum alatum	30.375	-23.125
Sesamum alatum	30.21745	13.21178
Sesamum alatum	30.125	-23.625
Sesamum alatum	30.125	-22.375
Sesamum alatum	30.125	-23.875
Sesamum alatum	29.875	-22.875
Sesamum alatum	29.375	-23.125
Sesamum alatum	29.375	-23.875
Sesamum alatum	29.375	-24.875
Sesamum alatum	29.375	-23.625
Sesamum alatum	29.375	-25.375
Sesamum alatum	29.221446	-23.728305
Sesamum alatum	29.15473	-19.01545
Sesamum alatum	28.875	-24.375
Sesamum alatum	28.625	-23.125
Sesamum alatum	28.625	-25.625
Sesamum alatum	28.625	-24.625
Sesamum alatum	28.625	-23.875
Sesamum alatum	28.44454	-15.35898
Sesamum alatum	28.375	-23.875
Sesamum alatum	28.375	-24.125
Sesamum alatum	28.375	-25.625
Sesamum alatum	28.375	-24.625
Sesamum alatum	28.375	-24.875
Sesamum alatum	28.125	-25.625
Sesamum alatum	28.125	-24.375
Sesamum alatum	28.080093	-25.41994
Sesamum alatum	27.875	-23.875
Sesamum alatum	27.84767	-23.52286
Sesamum alatum	27.7154	-23.688616
Sesamum alatum	27.62422	-23.51561
Sesamum alatum	27.50633	-23.39522
Sesamum alatum	27.125	-25.625
Sesamum alatum	26.875	-24.125
Sesamum alatum	26.875	-23.125
Sesamum alatum	26.125	-24.375
Sesamum alatum	25.91711	-24.6302
Sesamum alatum	25.875	-24.875
Sesamum alatum	25.849917	-22.970222
Sesamum alatum	25.625	-32.125
Sesamum alatum	25.625	-22.375
Sesamum alatum	25.55579	14.14019
Sesamum alatum	25.33799	13.62227
Sesamum alatum	25.27956	17.20007
Sesamum alatum	24.99357	11.99375
Sesamum alatum	24.93351	12.10822
Sesamum alatum	24.90694	12.02944
Sesamum alatum	24.89592	12.05327
Sesamum alatum	24.87395	12.05115
Sesamum alatum	24.67324	14.25099
Sesamum alatum	24.625	-17.875
Sesamum alatum	24.375	-21.125
Sesamum alatum	24.27597	-17.50483
Sesamum alatum	24.26568	-17.49506
Sesamum alatum	24.24139	14.4099
Sesamum alatum	23.75897	-15.88791
Sesamum alatum	23.73568	-20.12838
Sesamum alatum	23.627872	-20.942752
Sesamum alatum	23.51543	-15.08537
Sesamum alatum	23.47241	12.89947
Sesamum alatum	23.375	-19.375
Sesamum alatum	23.34934	-15.31801
Sesamum alatum	23.125	-19.625
Sesamum alatum	22.567777	-19.303787
Sesamum alatum	22.39237	-26.02794
Sesamum alatum	21.798056	-32.907778
Sesamum alatum	21.666667	-26.6
Sesamum alatum	21.6652	-26.4339
Sesamum alatum	21.66	-26.6
Sesamum alatum	20.74876	-26.35958
Sesamum alatum	20.625	-19.625
Sesamum alatum	20.554167	-13.040833
Sesamum alatum	20.416667	16.4
Sesamum alatum	20.375	-17.875
Sesamum alatum	20.133333	16.8
Sesamum alatum	20.125	-25.125
Sesamum alatum	19.78478	-0.61983
Sesamum alatum	19.716667	17.883333
Sesamum alatum	19.625	-19.375
Sesamum alatum	19.623611	-18.059444
Sesamum alatum	19.125	-24.125
Sesamum alatum	18.875	-20.375
Sesamum alatum	18.875	-22.375
Sesamum alatum	18.625	-28.375
Sesamum alatum	18.6	7.6
Sesamum alatum	18.433333	2
Sesamum alatum	18.333333	7.766667
Sesamum alatum	18.25658	-18.18668
Sesamum alatum	18.066667	8.433333
Sesamum alatum	17.916667	-11.916667
Sesamum alatum	17.766667	8.233333
Sesamum alatum	17.683333	7.883333
Sesamum alatum	17.5	8.75
Sesamum alatum	17.483333	8.683333
Sesamum alatum	17.466667	-9.3
Sesamum alatum	17.466667	-7.25
Sesamum alatum	17.366667	8.516667
Sesamum alatum	17.333333	-7
Sesamum alatum	17.333333	-10.133333
Sesamum alatum	17.333333	-15.766667
Sesamum alatum	17.33	-15.76
Sesamum alatum	17.283333	-7.016667
Sesamum alatum	17.283333	-6.966667
Sesamum alatum	17.233333	-10.666667
Sesamum alatum	17.2	21.566667
Sesamum alatum	17.083333	-7.033333
Sesamum alatum	17.033333	21.316667
Sesamum alatum	17.033333	-10.233333
Sesamum alatum	17.016667	8.016667
Sesamum alatum	17.00476	28.5921
Sesamum alatum	17	-0.45
Sesamum alatum	16.96667	7.96667
Sesamum alatum	16.966667	7.983333
Sesamum alatum	16.95	-15.633333
Sesamum alatum	16.95	-15.333333
Sesamum alatum	16.933333	8.166667
Sesamum alatum	16.933333	-9.4
Sesamum alatum	16.933333	-9.433333
Sesamum alatum	16.933333	-0.45
Sesamum alatum	16.916667	-3.916667
Sesamum alatum	16.91	-3.91
Sesamum alatum	16.9	-10.083333
Sesamum alatum	16.9	-10.25
Sesamum alatum	16.875	-21.875
Sesamum alatum	16.866667	-16.283333
Sesamum alatum	16.83199	-12.23601
Sesamum alatum	16.82345	-25.88225
Sesamum alatum	16.816667	-1.9
Sesamum alatum	16.80788	-20.99755
Sesamum alatum	16.79083	-3.02277
Sesamum alatum	16.79055	-3.02361
Sesamum alatum	16.75	-9.716667
Sesamum alatum	16.75	-15.783333
Sesamum alatum	16.75	-8.683333
Sesamum alatum	16.733333	-7
Sesamum alatum	16.716667	-7.05
Sesamum alatum	16.7	-15.6
Sesamum alatum	16.666667	-15.7
Sesamum alatum	16.633333	-16.416667
Sesamum alatum	16.616667	-16.416667
Sesamum alatum	16.616667	-9.616667
Sesamum alatum	16.616667	-15.716667
Sesamum alatum	16.6	-15.666667
Sesamum alatum	16.583333	-16.433333
Sesamum alatum	16.55	-16.416667
Sesamum alatum	16.533333	-0.416667
Sesamum alatum	16.516667	-12.933333
Sesamum alatum	16.5	-7.6
Sesamum alatum	16.5	-12.966667
Sesamum alatum	16.5	-1.8
Sesamum alatum	16.4942	-15.68704
Sesamum alatum	16.466667	-14.683333
Sesamum alatum	16.433333	-14.683333
Sesamum alatum	16.416667	-13.45
Sesamum alatum	16.383333	7.9
Sesamum alatum	16.383	-15.716
Sesamum alatum	16.366667	11.166667
Sesamum alatum	16.35	-16.483333
Sesamum alatum	16.333333	6.75
Sesamum alatum	16.333333	-9.366667
Sesamum alatum	16.333333	0.083333
Sesamum alatum	16.3	6.733333
Sesamum alatum	16.266667	-13.416667
Sesamum alatum	16.25	5.833333
Sesamum alatum	16.233333	4.766667
Sesamum alatum	16.233333	-13.416667
Sesamum alatum	16.233	-15.117
Sesamum alatum	16.216667	-15.2
Sesamum alatum	16.2	-16.5
Sesamum alatum	16.183333	-15.3
Sesamum alatum	16.183333	-13.383333
Sesamum alatum	16.166667	6.7
Sesamum alatum	16.166667	-13.533333
Sesamum alatum	16.16	-13.25
Sesamum alatum	16.15	-14.1
Sesamum alatum	16.140286	-13.579999
Sesamum alatum	16.133333	-0.833333
Sesamum alatum	16.116667	-13.3
Sesamum alatum	16.116667	-13.35
Sesamum alatum	16.1	-13.35
Sesamum alatum	16.1	-13.366667
Sesamum alatum	16.08879	-20.15648
Sesamum alatum	16.066667	-15.066667
Sesamum alatum	16.066667	-15.05
Sesamum alatum	16.066667	5.833333
Sesamum alatum	16.05	-15.116667
Sesamum alatum	16.05	-15.1
Sesamum alatum	16.05	-14.966667
Sesamum alatum	16.05	11.166667
Sesamum alatum	16.033333	-15.033333
Sesamum alatum	16.033333	7.833333
Sesamum alatum	16.016667	-1.5
Sesamum alatum	16	-15.15
Sesamum alatum	15.983333	-14.766667
Sesamum alatum	15.983333	-1.533333
Sesamum alatum	15.95	3.716667
Sesamum alatum	15.916667	-14.8
Sesamum alatum	15.916667	11.466667
Sesamum alatum	15.9	-15.3
Sesamum alatum	15.883333	-15.3
Sesamum alatum	15.883	-16.483
Sesamum alatum	15.875	-17.875
Sesamum alatum	15.833333	-15.1
Sesamum alatum	15.816667	-14.833333
Sesamum alatum	15.783333	-15.266667
Sesamum alatum	15.766667	4.516667
Sesamum alatum	15.74416	-2.78027
Sesamum alatum	15.733333	4.516667
Sesamum alatum	15.716667	-15.35
Sesamum alatum	15.70025	-16.56671
Sesamum alatum	15.666667	-15.316667
Sesamum alatum	15.633333	8.866667
Sesamum alatum	15.63	-8.61
Sesamum alatum	15.62629	-15.49035
Sesamum alatum	15.616667	3.716667
Sesamum alatum	15.6	-15.383333
Sesamum alatum	15.583333	-15.366667
Sesamum alatum	15.566667	-15.383333
Sesamum alatum	15.55	3.983333
Sesamum alatum	15.55	3.75
Sesamum alatum	15.55	3.733333
Sesamum alatum	15.55	4.366667
Sesamum alatum	15.533333	4.75
Sesamum alatum	15.533333	3.983333
Sesamum alatum	15.533333	4.033333
Sesamum alatum	15.533333	4.233333
Sesamum alatum	15.516667	3.916667
Sesamum alatum	15.516667	4.75
Sesamum alatum	15.5	11
Sesamum alatum	15.483333	3.866667
Sesamum alatum	15.466667	-13.15
Sesamum alatum	15.466667	6.25
Sesamum alatum	15.466667	3.85
Sesamum alatum	15.45	4.75
Sesamum alatum	15.45	3.816667
Sesamum alatum	15.45	4.416667
Sesamum alatum	15.433333	4.733333
Sesamum alatum	15.433333	8.9
Sesamum alatum	15.416667	20.366667
Sesamum alatum	15.416667	3.616667
Sesamum alatum	15.416667	5.6
Sesamum alatum	15.4	20.45
Sesamum alatum	15.4	-15.416667
Sesamum alatum	15.366667	3.65
Sesamum alatum	15.35	-15.45
Sesamum alatum	15.35	3.8
Sesamum alatum	15.35	-1.483333
Sesamum alatum	15.333333	3.5
Sesamum alatum	15.333333	9.416667
Sesamum alatum	15.333333	-1.55
Sesamum alatum	15.333333	-1.7
Sesamum alatum	15.316667	3.55
Sesamum alatum	15.316667	3.916667
Sesamum alatum	15.3	3.533333
Sesamum alatum	15.28587	-1.7059
Sesamum alatum	15.283333	6.05
Sesamum alatum	15.283333	3.9
Sesamum alatum	15.283333	5.666667
Sesamum alatum	15.266667	5.883333
Sesamum alatum	15.266667	5.583333
Sesamum alatum	15.25	9.5
Sesamum alatum	15.25	10.75
Sesamum alatum	15.233333	24.216667
Sesamum alatum	15.233333	24.2
Sesamum alatum	15.216667	-1.566667
Sesamum alatum	15.2	8.433333
Sesamum alatum	15.15	-1.566667
Sesamum alatum	15.133333	10.75
Sesamum alatum	15.116667	5.683333
Sesamum alatum	15.1	5.416667
Sesamum alatum	15.1	-2.15
Sesamum alatum	15.083333	10.666667
Sesamum alatum	15.083333	5.333333
Sesamum alatum	15.033333	5.116667
Sesamum alatum	15.033333	13.283333
Sesamum alatum	15.016667	8.683333
Sesamum alatum	15	23.733333
Sesamum alatum	15	10.666667
Sesamum alatum	15	5.066667
Sesamum alatum	15	5.25
Sesamum alatum	14.983333	-12.633333
Sesamum alatum	14.98264	-0.57998
Sesamum alatum	14.95	5.5
Sesamum alatum	14.95	-1.516667
Sesamum alatum	14.933333	5.466667
Sesamum alatum	14.916667	10.5
Sesamum alatum	14.916667	5.383333
Sesamum alatum	14.9066	-16.68711
Sesamum alatum	14.90436	-0.55981
Sesamum alatum	14.9	5.583333
Sesamum alatum	14.840217	-0.6794
Sesamum alatum	14.83895	-0.653633
Sesamum alatum	14.833333	10.25
Sesamum alatum	14.833333	10.583333
Sesamum alatum	14.833333	4.866667
Sesamum alatum	14.8333	-1.5
Sesamum alatum	14.8	-2.533333
Sesamum alatum	14.766667	-1.566667
Sesamum alatum	14.766667	-1.6
Sesamum alatum	14.75	-0.45
Sesamum alatum	14.716667	6.983333
Sesamum alatum	14.7	19.933333
Sesamum alatum	14.7	-16.466667
Sesamum alatum	14.7	-16.633333
Sesamum alatum	14.7	5.85
Sesamum alatum	14.7	8.866667
Sesamum alatum	14.683	-0.45
Sesamum alatum	14.666667	15.916667
Sesamum alatum	14.666667	9.916667
Sesamum alatum	14.65	0.033333
Sesamum alatum	14.633333	16.116667
Sesamum alatum	14.616667	16.166667
Sesamum alatum	14.616667	16.133333
Sesamum alatum	14.616667	8.75
Sesamum alatum	14.6	-3.083333
Sesamum alatum	14.6	-0.6
Sesamum alatum	14.583333	5.366667
Sesamum alatum	14.583333	6.8
Sesamum alatum	14.583333	6.783333
Sesamum alatum	14.583333	-3.116667
Sesamum alatum	14.566667	6.583333
Sesamum alatum	14.566667	6.333333
Sesamum alatum	14.55	6.216667
Sesamum alatum	14.55	5.516667
Sesamum alatum	14.55	6.583333
Sesamum alatum	14.55	-0.35
Sesamum alatum	14.516667	3.3
Sesamum alatum	14.5	3.333333
Sesamum alatum	14.466667	13.2
Sesamum alatum	14.45	-0.2333
Sesamum alatum	14.433333	24.4
Sesamum alatum	14.433	-0.233
Sesamum alatum	14.416667	9.916667
Sesamum alatum	14.416667	13.083333
Sesamum alatum	14.416667	13
Sesamum alatum	14.4	6.783333
Sesamum alatum	14.383333	5.45
Sesamum alatum	14.383333	13.05
Sesamum alatum	14.37044	-0.13829
Sesamum alatum	14.366667	10.666667
Sesamum alatum	14.366667	-0.166667
Sesamum alatum	14.366	-0.3
Sesamum alatum	14.35534	-0.16353
Sesamum alatum	14.33778	-0.12595
Sesamum alatum	14.333333	10.666667
Sesamum alatum	14.333333	13.116667
Sesamum alatum	14.216667	18.3
Sesamum alatum	14.183333	8.85
Sesamum alatum	14.166667	24.116667
Sesamum alatum	14.13916	-3.21
Sesamum alatum	14.083333	10.666667
Sesamum alatum	14.083333	5.166667
Sesamum alatum	14.083333	-0.133333
Sesamum alatum	14.07486	-14.07851
Sesamum alatum	14.066667	6.933333
Sesamum alatum	14.066667	8.933333
Sesamum alatum	14.06665	-0.06627
Sesamum alatum	14.06267	-0.058
Sesamum alatum	14.062667	0.058
Sesamum alatum	14.05	24.466667
Sesamum alatum	14.05	-0.033333
Sesamum alatum	14.033333	25
Sesamum alatum	14.02526	-0.02454
Sesamum alatum	14.016667	15.316667
Sesamum alatum	14.002667	-0.058
Sesamum alatum	14	15.3
Sesamum alatum	13.983333	15.283333
Sesamum alatum	13.983333	10.416667
Sesamum alatum	13.966667	15.25
Sesamum alatum	13.95	6.983333
Sesamum alatum	13.933333	7.716667
Sesamum alatum	13.916667	25.133333
Sesamum alatum	13.916667	7.733333
Sesamum alatum	13.91	12.83
Sesamum alatum	13.9	3.366667
Sesamum alatum	13.883333	14.433333
Sesamum alatum	13.866667	25.15
Sesamum alatum	13.85	15.683333
Sesamum alatum	13.85	18.533333
Sesamum alatum	13.816667	25.15
Sesamum alatum	13.816667	2.05
Sesamum alatum	13.783333	9.983333
Sesamum alatum	13.75	9.583333
Sesamum alatum	13.75	9
Sesamum alatum	13.75	12.833333
Sesamum alatum	13.716667	7.966667
Sesamum alatum	13.7	1.566667
Sesamum alatum	13.666667	18.633333
Sesamum alatum	13.666667	9.75
Sesamum alatum	13.66031	-3.51619
Sesamum alatum	13.65	25.3
Sesamum alatum	13.616667	1.833333
Sesamum alatum	13.616667	1.85
Sesamum alatum	13.6	1.85
Sesamum alatum	13.566667	25.35
Sesamum alatum	13.566667	1.933333
Sesamum alatum	13.533333	2.516667
Sesamum alatum	13.521389	2.105278
Sesamum alatum	13.516667	17.266667
Sesamum alatum	13.510238	2.095539
Sesamum alatum	13.466667	-2.2
Sesamum alatum	13.416667	25.383333
Sesamum alatum	13.383333	16.75
Sesamum alatum	13.366667	16.783333
Sesamum alatum	13.35	15.866667
Sesamum alatum	13.35	16.783333
Sesamum alatum	13.333333	-3.883333
Sesamum alatum	13.3	7.25
Sesamum alatum	13.3	3.9
Sesamum alatum	13.3	-3.866667
Sesamum alatum	13.233333	1.833333
Sesamum alatum	13.233333	1.8
Sesamum alatum	13.216667	7.25
Sesamum alatum	13.216667	-3.916667
Sesamum alatum	13.2	30.35
Sesamum alatum	13.2	1.783333
Sesamum alatum	13.2	-3.866667
Sesamum alatum	13.166667	8.833333
Sesamum alatum	13.15	17.5
Sesamum alatum	13.133333	-3.85
Sesamum alatum	13.066667	17.733333
Sesamum alatum	13.066667	-3.9
Sesamum alatum	13.05	-7.366667
Sesamum alatum	13.033333	-7.366667
Sesamum alatum	12.966667	-7.4
Sesamum alatum	12.89985	23.47691
Sesamum alatum	12.866667	14.833333
Sesamum alatum	12.866667	14.666667
Sesamum alatum	12.833333	13.916667
Sesamum alatum	12.816667	16.666667
Sesamum alatum	12.71332	32.74579
Sesamum alatum	12.316667	2.5
Sesamum alatum	12.2443	2.9033
Sesamum alatum	12.03679	13.92713
Sesamum alatum	11.99889	8.61162
Sesamum alatum	11.81225	13.15704
Sesamum alatum	11.7512	3.5197
Sesamum alatum	11.75	19.1
Sesamum alatum	11.53827	13.68339
Sesamum alatum	10.7905	3.57735
Sesamum alatum	10.73618	2.974494
Sesamum alatum	10.533333	-0.433333
Sesamum alatum	10.46444	5.86714
Sesamum alatum	10.38911	5.49593
Sesamum alatum	10.284311	11.075952
Sesamum alatum	10.277024	11.114772
Sesamum alatum	9.17893	12.5239
Sesamum alatum	8.56623	34.69581
Sesamum alatum	5.44946	16.10619
Sesamum alatum	4.6116	8.42605
Sesamum alatum	3.20823	14.00739
Sesamum alatum	2.724396	9.208674
Sesamum alatum	2.723583	9.208083
Sesamum alatum	2.653	6.369972
Sesamum alatum	2.56968	11.327024
Sesamum alatum	2.3833	10.1833
Sesamum alatum	2.232389	7.06033
Sesamum alatum	1.699362	6.585419
Sesamum alatum	0.99349	5.93074
Sesamum alatum	0.6863	5.88852
Sesamum alatum	0.26	10.32
Sesamum alatum	-0.13396	13.93872
Sesamum alatum	-8.616667	15.633333
Sesamum alatum	-13.25	16.166667
Sesamum alatum	-15.05477	15.89011
Sesamum alatum	-16.22732	15.61509
Sesamum angolense	39.27495	-6.76495
Sesamum angolense	39.26344	-6.76448
Sesamum angolense	39.09063	-6.8864
Sesamum angolense	38.91646	-10.0736
Sesamum angolense	38.86857	-6.58588
Sesamum angolense	38.57	-6.92
Sesamum angolense	38.566667	-6.916667
Sesamum angolense	37.4	-13.4
Sesamum angolense	37.35746	-3.48682
Sesamum angolense	37.283333	-0.75
Sesamum angolense	36.80995	-7.21856
Sesamum angolense	36.5775	-8.71257
Sesamum angolense	36.39617	-8.15191
Sesamum angolense	36.38078	-5.61036
Sesamum angolense	36.12565	-13.39568
Sesamum angolense	36.06943	-1.86444
Sesamum angolense	35.96588	-7.69528
Sesamum angolense	35.77304	0.49298
Sesamum angolense	35.69633	-7.46731
Sesamum angolense	35.67785	-7.76491
Sesamum angolense	35.6459	-10.11861
Sesamum angolense	35.58974	-7.90494
Sesamum angolense	35.48291	-9.26208
Sesamum angolense	35.43228	-23.91818
Sesamum angolense	35.31232	-13.36654
Sesamum angolense	35.2538	-13.29197
Sesamum angolense	35.116667	-8.233333
Sesamum angolense	35.11666	-8.23333
Sesamum angolense	35	1.033333
Sesamum angolense	34.48333	-5.68333
Sesamum angolense	34.37644	-8.97398
Sesamum angolense	34.31293	-7.93585
Sesamum angolense	34.09464	-13.64461
Sesamum angolense	34.06794	-11.67541
Sesamum angolense	34.0643	7.97717
Sesamum angolense	34.016667	-8.85
Sesamum angolense	34.007835	-13.371249
Sesamum angolense	33.87792	-11.2232
Sesamum angolense	33.81764	-11.01616
Sesamum angolense	33.78879	-13.97018
Sesamum angolense	33.616667	-9.283333
Sesamum angolense	33.61587	-9.31883
Sesamum angolense	33.60781	-16.13515
Sesamum angolense	33.57108	-9.67408
Sesamum angolense	33.53799	-14.36259
Sesamum angolense	33.50066	-7.12539
Sesamum angolense	33.45657	-8.91403
Sesamum angolense	33.43842	-13.33857
Sesamum angolense	33.34703	-8.9278
Sesamum angolense	33.33333	-8.83333
Sesamum angolense	33.3333	-8.8333
Sesamum angolense	33.28333	-8.88333
Sesamum angolense	33.23712	-8.82737
Sesamum angolense	33.14467	-8.15482
Sesamum angolense	33.116667	-12.916667
Sesamum angolense	33.05309	-8.5966
Sesamum angolense	33	-5
Sesamum angolense	32.47505	0.32034
Sesamum angolense	32.14329	-7.3507
Sesamum angolense	32.09973	-10.56537
Sesamum angolense	31.72521	-6.70236
Sesamum angolense	31.623116	-7.959107
Sesamum angolense	31.6142	-7.95049
Sesamum angolense	31.50534	-1.05512
Sesamum angolense	31.38708	-8.84697
Sesamum angolense	31.21055	-7.50083
Sesamum angolense	31.20025	-2.9074
Sesamum angolense	31.16587	-6.89814
Sesamum angolense	30.942	2.21841
Sesamum angolense	30.70164	-13.15434
Sesamum angolense	30.32103	-3.14945
Sesamum angolense	30.25	-1.95
Sesamum angolense	30.1495	-4.02688
Sesamum angolense	30.08333	-2.58333
Sesamum angolense	30.08002	-2.5551
Sesamum angolense	30.02106	-0.62365
Sesamum angolense	29.98333	-2.10013
Sesamum angolense	29.933333	-4.066667
Sesamum angolense	29.80894	-11.22215
Sesamum angolense	29.7405	-2.59875
Sesamum angolense	29.68915	-2.58073
Sesamum angolense	29.66666	-3.33333
Sesamum angolense	29.62697	-3.95676
Sesamum angolense	29.38639	-3.40087
Sesamum angolense	29.183333	-5.883333
Sesamum angolense	28.287	-12.5475
Sesamum angolense	28.24911	-7.77858
Sesamum angolense	28.004	-15.57325
Sesamum angolense	28.00156	-18.83838
Sesamum angolense	27.8912	3.86223
Sesamum angolense	27.80967	-10.65221
Sesamum angolense	27.466667	-11.666667
Sesamum angolense	27.24858	-11.76049
Sesamum angolense	26.966667	-11.033333
Sesamum angolense	26.92882	-6.03302
Sesamum angolense	26.7365	-9.00342
Sesamum angolense	26.69441	-8.91324
Sesamum angolense	26.616667	-10.783333
Sesamum angolense	26.3585	-11.89712
Sesamum angolense	25.97499	-12.03483
Sesamum angolense	25.44371	-7.91395
Sesamum angolense	25.366667	-10.816667
Sesamum angolense	25.00882	-8.73702
Sesamum angolense	22.93	-9.24
Sesamum angolense	22.88821	-6.56994
Sesamum angolense	21.51241	-12.86128
Sesamum angolense	20.68458	-11.66554
Sesamum angolense	17.13517	-8.54599
Sesamum angolense	16.15173	-9.48759
Sesamum angolense	15.99873	-9.42914
Sesamum angolense	15.99543	-9.0625
Sesamum angolense	15.75	-9.633333
Sesamum angolense	15.75	-9.63
Sesamum angolense	15.59518	-9.6502
Sesamum angolense	15.59471	-9.65392
Sesamum angolense	15.593961	-9.648852
Sesamum angolense	15.574	-9.669
Sesamum angustifolium	40.25003	8.61703
Sesamum angustifolium	39.81552	-12.96959
Sesamum angustifolium	39.8	-12.983333
Sesamum angustifolium	39.26422	-15.12781
Sesamum angustifolium	39.25	-6.8
Sesamum angustifolium	39.23951	-10.1242
Sesamum angustifolium	39.2247	-8.80235
Sesamum angustifolium	39.20937	-6.78174
Sesamum angustifolium	39.1142	-6.73548
Sesamum angustifolium	38.999723	-13.125555
Sesamum angustifolium	38.65599	-6.806
Sesamum angustifolium	38.5921	-8.01763
Sesamum angustifolium	38.49614	-3.18293
Sesamum angustifolium	38.3116	-9.23228
Sesamum angustifolium	38.15	-3
Sesamum angustifolium	38.093551	-7.690067
Sesamum angustifolium	38.05	-0.92
Sesamum angustifolium	38.05	0.916667
Sesamum angustifolium	37.60933	-7.49579
Sesamum angustifolium	37.50043	-9.00046
Sesamum angustifolium	37.41164	-1.85404
Sesamum angustifolium	37.083333	-0.483333
Sesamum angustifolium	36.9431	-7.65568
Sesamum angustifolium	36.89407	-1.21537
Sesamum angustifolium	36.75935	-3.40506
Sesamum angustifolium	36.69627	-8.78742
Sesamum angustifolium	36.69564	-8.18045
Sesamum angustifolium	36.66503	-1.35789
Sesamum angustifolium	36.4338	-5.81464
Sesamum angustifolium	36.1475	-4.003056
Sesamum angustifolium	35.29637	-8.73516
Sesamum angustifolium	35.21777	-4.96166
Sesamum angustifolium	35.20437	7.07887
Sesamum angustifolium	35.18	-4.87472
Sesamum angustifolium	35.11661	-1.57467
Sesamum angustifolium	35.07336	-1.52002
Sesamum angustifolium	35.00555	-4.81671
Sesamum angustifolium	34.9815	-12.76016
Sesamum angustifolium	34.97401	-4.84102
Sesamum angustifolium	34.94151	-7.66417
Sesamum angustifolium	34.93503	-4.65309
Sesamum angustifolium	34.92	-7.72
Sesamum angustifolium	34.916667	-7.716667
Sesamum angustifolium	34.82652	-4.72932
Sesamum angustifolium	34.82331	-8.84008
Sesamum angustifolium	34.73645	-0.5082
Sesamum angustifolium	34.60331	8.23944
Sesamum angustifolium	34.58899	8.24929
Sesamum angustifolium	34.583333	-0.716667
Sesamum angustifolium	34.566667	8.133333
Sesamum angustifolium	34.39752	8.2901
Sesamum angustifolium	34.10091	3.00617
Sesamum angustifolium	34.04336	1.34873
Sesamum angustifolium	34.008333	-5.0105
Sesamum angustifolium	33.79769	-1.50121
Sesamum angustifolium	33.59537	1.80385
Sesamum angustifolium	33.50694	3.35027
Sesamum angustifolium	33.36972	3.4075
Sesamum angustifolium	33.33333	-8.83333
Sesamum angustifolium	33.27338	-8.84721
Sesamum angustifolium	32.94555	-2.62474
Sesamum angustifolium	32.91796	-2.57769
Sesamum angustifolium	32.83754	15.56375
Sesamum angustifolium	32.68055	-5.49166
Sesamum angustifolium	32.58333	0.36666
Sesamum angustifolium	32.52195	15.38056
Sesamum angustifolium	32.5	0.21666
Sesamum angustifolium	32.47979	0.06258
Sesamum angustifolium	32.36649	-10.83337
Sesamum angustifolium	31.816667	-1.333333
Sesamum angustifolium	31.73866	-1.46516
Sesamum angustifolium	31.583333	6.2
Sesamum angustifolium	31.53789	-1.04458
Sesamum angustifolium	31.53096	-1.05101
Sesamum angustifolium	31.35353	-6.43671
Sesamum angustifolium	31.19553	-2.90712
Sesamum angustifolium	30.7356	-3.57263
Sesamum angustifolium	30.55	-0.41666
Sesamum angustifolium	30.52295	-2.58865
Sesamum angustifolium	30.46096	-2.18134
Sesamum angustifolium	30.41666	-0.25
Sesamum angustifolium	30.10019	-2.20652
Sesamum angustifolium	29.91893	5.10886
Sesamum angustifolium	29.837	-5.19251
Sesamum angustifolium	29.67892	-1.42525
Sesamum angustifolium	29.63333	-4.86666
Sesamum angustifolium	29.63265	-4.65941
Sesamum angustifolium	29.62736	-4.67794
Sesamum angustifolium	29.49541	4.12939
Sesamum angustifolium	29.42581	4.13327
Sesamum angustifolium	29.36193	-3.39255
Sesamum angustifolium	29.35868	-3.36446
Sesamum angustifolium	29.35	-3.383333
Sesamum angustifolium	29.34752	-3.36604
Sesamum angustifolium	29.333333	-3.25
Sesamum angustifolium	29.33	-3.25
Sesamum angustifolium	29.27619	-3.34409
Sesamum angustifolium	29.24445	-3.33155
Sesamum angustifolium	29.183333	-5.883333
Sesamum angustifolium	28.416667	-15.466667
Sesamum angustifolium	28.287	-12.5475
Sesamum angustifolium	27.866667	-10.866667
Sesamum angustifolium	26.616667	-10.783333
Sesamum angustifolium	25.53205	14.13176
Sesamum angustifolium	24.89116	14.49212
Sesamum angustifolium	23.89467	13.99895
Sesamum angustifolium	23.47762	12.9033
Sesamum angustifolium	23.216667	-15.033333
Sesamum angustifolium	23.16349	-15.25479
Sesamum angustifolium	23.07559	11.94125
Sesamum angustifolium	22.858265	-18.878981
Sesamum angustifolium	21.35341	8.54373
Sesamum angustifolium	20.78252	-6.44382
Sesamum angustifolium	19.98355	-10.20051
Sesamum angustifolium	19.15819	-10.94119
Sesamum angustifolium	17.27105	-16.34993
Sesamum angustifolium	15.9	4.95
Sesamum angustifolium	15.87689	4.96436
Sesamum angustifolium	14.216667	10.983333
Sesamum angustifolium	13.85695	13.11218
Sesamum angustifolium	13.566667	10.616667
Sesamum angustifolium	11.98187	11.71753
Sesamum angustifolium	11.71977	7.33211
Sesamum angustifolium	10.50949	9.75674
Sesamum angustifolium	9.45806	-0.82
Sesamum angustifolium	8.90326	8.11844
Sesamum angustifolium	8.82252	8.06189
Sesamum angustifolium	8.74815	7.83973
Sesamum angustifolium	8.73298	8.52062
Sesamum angustifolium	8.6744	7.69541
Sesamum angustifolium	8.67288	7.84467
Sesamum angustifolium	8.63946	7.93698
Sesamum angustifolium	8.5724	7.7752
Sesamum angustifolium	8.56126	7.76935
Sesamum angustifolium	8.56017	7.76741
Sesamum angustifolium	8.54411	7.69401
Sesamum angustifolium	8.5293	4.86822
Sesamum angustifolium	8.06377	7.40705
Sesamum angustifolium	7.64019	7.37009
Sesamum angustifolium	7.552	6.4828
Sesamum angustifolium	7.54297	6.46932
Sesamum angustifolium	7.53118	6.48302
Sesamum angustifolium	7.50204	6.51048
Sesamum angustifolium	7.46149	6.38544
Sesamum angustifolium	7.41333	6.44423
Sesamum angustifolium	7.41276	6.3602
Sesamum angustifolium	7.41013	6.44441
Sesamum angustifolium	7.17978	7.48684
Sesamum angustifolium	7.10312	7.54409
Sesamum angustifolium	6.81569	5.68468
Sesamum angustifolium	6.79446	6.13581
Sesamum angustifolium	6.79339	5.71059
Sesamum angustifolium	6.78505	6.16034
Sesamum angustifolium	6.16487	9.81092
Sesamum angustifolium	6.10572	7.83635
Sesamum angustifolium	6.07207	7.85676
Sesamum angustifolium	6.01102	9.0812
Sesamum angustifolium	5.91771	7.38604
Sesamum angustifolium	5.87894	6.14205
Sesamum angustifolium	5.61079	7.22741
Sesamum angustifolium	5.60092	7.21242
Sesamum angustifolium	4.20775	7.61956
Sesamum angustifolium	3.39739	8.66766
Sesamum angustifolium	3.1782	6.513224
Sesamum calycinum	25.125	-17.875
Sesamum calycinum	24.875	-17.875
Sesamum calycinum	24.625	-18.375
Sesamum calycinum	24.375	-17.625
Sesamum calycinum	24.375	-17.375
Sesamum calycinum	23.924372	-32.583975
Sesamum calycinum	23.375	-18.125
Sesamum calycinum	23.21	-15.03
Sesamum calycinum	22.066431	-32.581655
Sesamum calycinum	21.625	-18.125
Sesamum calycinum	21.375	-18.125
Sesamum calycinum	19.875	-17.875
Sesamum calycinum	19.33585	-26.12235
Sesamum calycinum	18.73037	-28.4481
Sesamum calycinum	18.33114	-26.20361
Sesamum calycinum	18.168056	-26.551944
Sesamum calycinum	15.898541	-24.825766
Sesamum capense	34.84943	-19.82384
Sesamum capense	31.375	-25.625
Sesamum capense	30.961166	-25.677579
Sesamum capense	30.375	-24.125
Sesamum capense	30.375	-29.875
Sesamum capense	29.49503	-24.31718
Sesamum capense	29.375	-25.625
Sesamum capense	29.375	-22.875
Sesamum capense	29.125	-24.125
Sesamum capense	28.63151	-20.1548
Sesamum capense	28.50127	-25.756528
Sesamum capense	28.449133	-25.504838
Sesamum capense	28.385104	-25.363108
Sesamum capense	28.375	-24.875
Sesamum capense	28.23019	-25.75426
Sesamum capense	28.214705	-25.917895
Sesamum capense	28.214455	-25.917283
Sesamum capense	28.210651	-25.693685
Sesamum capense	28.125	-25.625
Sesamum capense	28.03694	-20.66376
Sesamum capense	27.92005	-23.44288
Sesamum capense	27.7063	-25.76809
Sesamum capense	26.51322	-19.12138
Sesamum capense	26.125	-28.875
Sesamum capense	26.125	-30.375
Sesamum capense	25.757286	-32.122477
Sesamum capense	25.625	-31.375
Sesamum capense	25.625	-32.125
Sesamum capense	25.58004	-32.72596
Sesamum capense	25.51791	-33.72142
Sesamum capense	25.473946	-31.284634
Sesamum capense	25.472343	-31.284546
Sesamum capense	25.375	-32.125
Sesamum capense	25.375	-28.875
Sesamum capense	25.21671	-28.53865
Sesamum capense	25.15696	-30.73261
Sesamum capense	25.125	-31.375
Sesamum capense	25.09413	-30.72198
Sesamum capense	25.09104	-30.69601
Sesamum capense	24.875	-27.875
Sesamum capense	24.875	-29.625
Sesamum capense	24.875	-28.625
Sesamum capense	24.63399	-29.02514
Sesamum capense	24.625	-32.375
Sesamum capense	24.625	-29.125
Sesamum capense	24.625	-28.125
Sesamum capense	24.125	-28.625
Sesamum capense	24.125	-30.375
Sesamum capense	23.625	-30.375
Sesamum capense	23.554907	-31.985792
Sesamum capense	23.375	-30.375
Sesamum capense	23.375	-30.875
Sesamum capense	23.375	-27.375
Sesamum capense	23.125	-31.125
Sesamum capense	22.875	-29.375
Sesamum capense	22.875	-28.875
Sesamum capense	22.875	-27.875
Sesamum capense	22.783333	-20.633333
Sesamum capense	22.75897	-29.66779
Sesamum capense	22.75	-20.5
Sesamum capense	22.726769	-32.606499
Sesamum capense	22.70266	-32.638
Sesamum capense	22.625	-29.625
Sesamum capense	22.625	-31.125
Sesamum capense	22.49009	-29.36414
Sesamum capense	22.375	-29.875
Sesamum capense	22.125	-30.125
Sesamum capense	22.125	-31.875
Sesamum capense	21.875	-30.125
Sesamum capense	21.875	-28.875
Sesamum capense	21.875	-29.875
Sesamum capense	21.875	-32.125
Sesamum capense	21.725693	-31.32676
Sesamum capense	21.625	-32.875
Sesamum capense	21.625	-29.625
Sesamum capense	21.375	-30.875
Sesamum capense	21.1596	-29.35393
Sesamum capense	21.1427	-29.34563
Sesamum capense	21.11477	-30.03871
Sesamum capense	20.875	-31.125
Sesamum capense	20.625	-28.375
Sesamum capense	20.625	-30.625
Sesamum capense	20.375	-29.375
Sesamum capense	20.375	-29.125
Sesamum capense	20.125	-29.625
Sesamum capense	20.125	-29.125
Sesamum capense	20.125	-25.625
Sesamum capense	20.121835	-27.538265
Sesamum capense	20.116687	-27.606221
Sesamum capense	20.112796	-27.623425
Sesamum capense	19.97644	-32.23603
Sesamum capense	19.625	-26.875
Sesamum capense	19.625	-29.375
Sesamum capense	19.625	-33.375
Sesamum capense	19.625	-31.625
Sesamum capense	19.21456	-29.71137
Sesamum capense	19.125	-28.875
Sesamum capense	18.875	-31.125
Sesamum capense	18.875	-27.125
Sesamum capense	18.74774	-28.01918
Sesamum capense	18.41778	-33.92074
Sesamum capense	18.375	-28.875
Sesamum capense	18.125	-26.625
Sesamum capense	18.125	-29.625
Sesamum capense	18.11525	-26.53731
Sesamum capense	18.10967	-19.57604
Sesamum capense	17.93681	-24.53251
Sesamum capense	17.89076	-28.52836
Sesamum capense	17.875	-28.375
Sesamum capense	17.76077	-25.1284
Sesamum capense	17.48999	-27.91552
Sesamum capense	17.375	-28.375
Sesamum capense	17.375	-23.625
Sesamum capense	17.125	-22.625
Sesamum capense	16.8911	-28.1257
Sesamum capense	16.875	-22.875
Sesamum capense	16.875	-21.875
Sesamum capense	16.875	-27.875
Sesamum capense	16.8	-20.816667
Sesamum capense	16.75402	-27.95184
Sesamum capense	16.72368	-22.61222
Sesamum capense	16.375	-26.375
Sesamum capense	16.375	-26.625
Sesamum capense	16.37	-24.5
Sesamum capense	16.348983	-24.421491
Sesamum capense	16.29931	-22.16396
Sesamum capense	16.15501	-20.122
Sesamum capense	16.13147	-22.35519
Sesamum capense	16.12955	-20.09745
Sesamum capense	16.125	-25.125
Sesamum capense	16.125	-20.125
Sesamum capense	16.0853	-26.5392
Sesamum capense	15.897663	-24.623355
Sesamum capense	15.875	-22.875
Sesamum capense	15.625	-21.625
Sesamum capense	15.625	-21.875
Sesamum capense	15.616667	-22.95
Sesamum capense	15.61	-22.95
Sesamum capense	15.5771	-19.915
Sesamum capense	15.566667	-18.65
Sesamum capense	15.56	-18.65
Sesamum capense	15.516667	-23.15
Sesamum capense	15.51	-23.15
Sesamum capense	15.423466	-23.274596
Sesamum capense	15.383333	-22.833333
Sesamum capense	15.38	-22.83
Sesamum capense	15.375	-21.875
Sesamum capense	15.2	-22.3
Sesamum capense	15.125	-22.375
Sesamum capense	15.125	-21.875
Sesamum capense	15.125	-19.875
Sesamum capense	15.04122	-23.56035
Sesamum capense	14.75634	-9.32642
Sesamum capense	14.625	-19.625
Sesamum capense	14.625	-21.125
Sesamum capense	14.58334	-21.13329
Sesamum capense	14.375	-21.375
Sesamum capense	14.335361	-20.407028
Sesamum capense	14.153685	-20.331485
Sesamum capense	14.125	-21.125
Sesamum capense	14.114606	-19.839755
Sesamum capense	13.875	-17.375
Sesamum capense	13.875	-19.125
Sesamum capense	13.766667	-20.433333
Sesamum capense	13.54469	-15.05073
Sesamum capense	12.616667	-17.633333
Sesamum capense	12.61	-17.63
Sesamum capense	12.54024	-17.4004
Sesamum capense	12.49871	-15.53363
Sesamum capense	12.41733	-17.30471
Sesamum capense	12.375	-17.125
Sesamum capense	12.283333	-17.733333
Sesamum capense	12.28	-17.73
Sesamum capense	12.15776	-15.19509
Sesamum capense	12.14763	-15.1946
Sesamum eriocarpum	34.44095	-22.85791
Sesamum eriocarpum	32.625	-27.375
Sesamum eriocarpum	30.982577	-20.188178
Sesamum eriocarpum	30.9685	-17.85402
Sesamum eriocarpum	30.96817	-17.85403
Sesamum eriocarpum	30.65072	-18.84416
Sesamum eriocarpum	29.90018	-23.81812
Sesamum eriocarpum	28.844373	-24.366655
Sesamum eriocarpum	28.69249	-25.79201
Sesamum eriocarpum	28.519371	-23.493595
Sesamum eriocarpum	28.399983	-25.629855
Sesamum eriocarpum	28.375	-23.875
Sesamum eriocarpum	28.24627	-25.77394
Sesamum eriocarpum	28.20571	-25.693464
Sesamum eriocarpum	27.81547	-24.16164
Sesamum eriocarpum	27.625	-23.875
Sesamum eriocarpum	27.59654	-24.419211
Sesamum eriocarpum	27.46633	-25.81549
Sesamum eriocarpum	26.849312	-18.792018
Sesamum eriocarpum	26.625	-20.625
Sesamum eriocarpum	26.625	-22.125
Sesamum eriocarpum	26.375	-18.375
Sesamum eriocarpum	26.125	-24.375
Sesamum eriocarpum	25.948412	-24.585397
Sesamum eriocarpum	25.375	-25.875
Sesamum eriocarpum	25.375	-25.125
Sesamum eriocarpum	25.135788	-25.639527
Sesamum eriocarpum	24.875	-24.625
Sesamum eriocarpum	24.7687	-28.72662
Sesamum eriocarpum	24.625	-17.625
Sesamum eriocarpum	24.55866	-16.42394
Sesamum eriocarpum	24.25	-14.983333
Sesamum eriocarpum	24.125	-25.625
Sesamum eriocarpum	24.125	-17.875
Sesamum eriocarpum	24.125	-17.625
Sesamum eriocarpum	23.868042	-19.514074
Sesamum eriocarpum	23.686275	-18.599928
Sesamum eriocarpum	23.61023	-19.44308
Sesamum eriocarpum	23.41539	-18.21443
Sesamum eriocarpum	23.375	-23.375
Sesamum eriocarpum	23.15838	-28.28122
Sesamum eriocarpum	23.125	-19.125
Sesamum eriocarpum	23.125	-26.375
Sesamum eriocarpum	22.972097	-22.319683
Sesamum eriocarpum	22.95029	-19.64548
Sesamum eriocarpum	22.937506	-30.559482
Sesamum eriocarpum	22.857964	-18.879059
Sesamum eriocarpum	22.84661	-17.77886
Sesamum eriocarpum	22.820541	-18.943312
Sesamum eriocarpum	22.812997	-18.952802
Sesamum eriocarpum	22.797098	-18.92982
Sesamum eriocarpum	22.625	-17.875
Sesamum eriocarpum	22.6075	-17.34258
Sesamum eriocarpum	22.556973	-19.401662
Sesamum eriocarpum	22.375	-27.125
Sesamum eriocarpum	22.375	-26.125
Sesamum eriocarpum	22.125	-26.625
Sesamum eriocarpum	21.625	-18.375
Sesamum eriocarpum	21.625	-18.125
Sesamum eriocarpum	21.62104	-18.11301
Sesamum eriocarpum	21.375	-17.875
Sesamum eriocarpum	20.875	-26.875
Sesamum eriocarpum	20.875	-24.375
Sesamum eriocarpum	20.875	-18.125
Sesamum eriocarpum	20.875	-20.875
Sesamum eriocarpum	20.720751	-19.053648
Sesamum eriocarpum	20.625	-18.625
Sesamum eriocarpum	20.625	-19.375
Sesamum eriocarpum	19.89052	-18.51311
Sesamum eriocarpum	19.875	-22.875
Sesamum eriocarpum	19.625	-26.875
Sesamum eriocarpum	19.625	-18.875
Sesamum eriocarpum	19.375	-17.875
Sesamum eriocarpum	19.34809	-18.48861
Sesamum eriocarpum	18.875	-22.375
Sesamum eriocarpum	18.625	-17.625
Sesamum eriocarpum	18.625	-19.375
Sesamum eriocarpum	17.45181	-15.72667
Sesamum eriocarpum	16.98129	-18.90563
Sesamum eriocarpum	16.96961	-10.23333
Sesamum eriocarpum	16.94171	-18.80563
Sesamum eriocarpum	16.375	-17.625
Sesamum eriocarpum	16.27092	-14.46743
Sesamum eriocarpum	15.875	-17.375
Sesamum eriocarpum	15.774261	-17.788122
Sesamum eriocarpum	15.76185	-16.17936
Sesamum eriocarpum	15.12638	-17.07927
Sesamum eriocarpum	14.875	-15.125
Sesamum eriocarpum	14.07578	-15.75209
Sesamum eriocarpum	13.735	-12.6537
Sesamum eugeniae	153.4296	-28.10321
Sesamum eugeniae	153.1541	-27.67294
Sesamum eugeniae	153.13403	-27.67276
Sesamum eugeniae	153.0905	-28.38176
Sesamum eugeniae	152.61347	-26.14327
Sesamum eugeniae	152.34404	-28.35467
Sesamum eugeniae	152.27883	-27.55432
Sesamum eugeniae	151.33085	-31.00532
Sesamum eugeniae	151.01477	-33.71898
Sesamum eugeniae	150.78616	-33.72305
Sesamum eugeniae	150.76156	-34.02409
Sesamum eugeniae	150.71719	-34.0061
Sesamum eugeniae	150.492771	-26.873423
Sesamum eugeniae	150.281	-33.87412
Sesamum eugeniae	149.83657	-35.13847
Sesamum eugeniae	149.3582	-35.1752
Sesamum eugeniae	149.209458	-27.156761
Sesamum eugeniae	149.167806	-28.965102
Sesamum eugeniae	149.084458	-27.081761
Sesamum eugeniae	149.076125	-27.156761
Sesamum eugeniae	148.501101	-23.498429
Sesamum eugeniae	148.325002	-24.283151
Sesamum eugeniae	148.1622	-23.52578
Sesamum eugeniae	148.123783	-23.310839
Sesamum eugeniae	148.1236	-22.936215
Sesamum eugeniae	148.084447	-24.081763
Sesamum eugeniae	148.009433	-22.923437
Sesamum eugeniae	147.917804	-26.415104
Sesamum eugeniae	147.8548	-21.33191
Sesamum eugeniae	147.64634	-22.81919
Sesamum eugeniae	147.58444	-22.74844
Sesamum eugeniae	147.584437	-22.415107
Sesamum eugeniae	147.476133	-24.523439
Sesamum eugeniae	147.417766	-19.581782
Sesamum eugeniae	147.309165	-21.94233
Sesamum eugeniae	146.917783	-21.081778
Sesamum eugeniae	146.91627	-38.44963
Sesamum eugeniae	146.87826	-36.88919
Sesamum eugeniae	146.80968	-19.26713
Sesamum eugeniae	146.809438	-19.256785
Sesamum eugeniae	146.751104	-19.248452
Sesamum eugeniae	146.7344	-19.4074
Sesamum eugeniae	146.64296	-35.09497
Sesamum eugeniae	146.4711	19.22893
Sesamum eugeniae	146.42287	-37.98203
Sesamum eugeniae	146.251119	-20.081788
Sesamum eugeniae	146.17	-30.33
Sesamum eugeniae	146.167867	-30.331785
Sesamum eugeniae	146.14177	-22.74012
Sesamum eugeniae	146.02152	-29.87297
Sesamum eugeniae	145.93572	-30.09018
Sesamum eugeniae	145.9333	-30.4
Sesamum eugeniae	145.80743	-25.06643
Sesamum eugeniae	145.726147	-23.873449
Sesamum eugeniae	145.68696	-29.90523
Sesamum eugeniae	145.61148	-25.16481
Sesamum eugeniae	145.46403	-14.66685
Sesamum eugeniae	145.444	-36.89662
Sesamum eugeniae	145.4237	-36.38566
Sesamum eugeniae	145.419444	-22.730278
Sesamum eugeniae	145.292821	-23.606786
Sesamum eugeniae	145.28773	-23.5705
Sesamum eugeniae	145.280051	-24.966229
Sesamum eugeniae	145.2789	-24.9678
Sesamum eugeniae	145.251154	-23.581786
Sesamum eugeniae	145.251147	-22.91512
Sesamum eugeniae	145.09049	-37.59331
Sesamum eugeniae	145.01725	-37.84153
Sesamum eugeniae	145.00767	-37.84072
Sesamum eugeniae	145.00019	-37.78804
Sesamum eugeniae	144.99452	-37.8395
Sesamum eugeniae	144.97033	-37.81553
Sesamum eugeniae	144.96269	-37.81274
Sesamum eugeniae	144.95134	-19.13753
Sesamum eugeniae	144.826157	-23.356789
Sesamum eugeniae	144.738333	-22.016389
Sesamum eugeniae	144.609441	-15.306809
Sesamum eugeniae	144.601081	-15.298519
Sesamum eugeniae	144.5167	-17.15
Sesamum eugeniae	144.4524	-36.64336
Sesamum eugeniae	144.44581	-15.27179
Sesamum eugeniae	144.442779	-15.273478
Sesamum eugeniae	144.3333	-20.8667
Sesamum eugeniae	144.276149	-21.373465
Sesamum eugeniae	144.251146	-20.915134
Sesamum eugeniae	144.20288	-20.93758
Sesamum eugeniae	144.18159	-20.84263
Sesamum eugeniae	144.159539	-28.04013
Sesamum eugeniae	144.151223	-29.698469
Sesamum eugeniae	144.15	-29.7
Sesamum eugeniae	144.009453	-16.673473
Sesamum eugeniae	144.009452	-16.673473
Sesamum eugeniae	143.93713	-28.38561
Sesamum eugeniae	143.876117	-14.573482
Sesamum eugeniae	143.86775	-14.565202
Sesamum eugeniae	143.867559	-14.565313
Sesamum eugeniae	143.834694	-20.689722
Sesamum eugeniae	143.759485	-20.890135
Sesamum eugeniae	143.75	-27.5
Sesamum eugeniae	143.66332	-35.7294
Sesamum eugeniae	143.6071	-35.34826
Sesamum eugeniae	143.59012	-15.11377
Sesamum eugeniae	143.57437	-20.85909
Sesamum eugeniae	143.501166	-22.498463
Sesamum eugeniae	143.46078	-19.1566
Sesamum eugeniae	143.45133	-36.26382
Sesamum eugeniae	143.39864	-19.06285
Sesamum eugeniae	143.367665	-29.715338
Sesamum eugeniae	143.25	-25
Sesamum eugeniae	143.142824	-20.690136
Sesamum eugeniae	143.142823	-20.690136
Sesamum eugeniae	143.084501	-22.415133
Sesamum eugeniae	143.02924	-22.38591
Sesamum eugeniae	142.9867	-22.54596
Sesamum eugeniae	142.959561	-28.540145
Sesamum eugeniae	142.94136	-28.57901
Sesamum eugeniae	142.936456	-22.611523
Sesamum eugeniae	142.916794	-29.729314
Sesamum eugeniae	142.9156	-29.7308
Sesamum eugeniae	142.909501	-21.640136
Sesamum eugeniae	142.79716	-14.88128
Sesamum eugeniae	142.58	-21.95
Sesamum eugeniae	142.47	-29.42
Sesamum eugeniae	142.467907	-29.415153
Sesamum eugeniae	142.46219	-29.19018
Sesamum eugeniae	142.417829	-20.248476
Sesamum eugeniae	142.232222	-18.181667
Sesamum eugeniae	142.067667	-28.232009
Sesamum eugeniae	142.058107	-29.441095
Sesamum eugeniae	142.02	-29.42
Sesamum eugeniae	142.017913	-29.415158
Sesamum eugeniae	141.82	-21.05
Sesamum eugeniae	141.751176	-21.081809
Sesamum eugeniae	141.676176	-21.173475
Sesamum eugeniae	141.6667	-15.2333
Sesamum eugeniae	141.645297	-29.052926
Sesamum eugeniae	141.644288	-29.052945
Sesamum eugeniae	141.608267	-14.516067
Sesamum eugeniae	141.584509	-21.248475
Sesamum eugeniae	141.534296	-21.232008
Sesamum eugeniae	141.3649	-14.30964
Sesamum eugeniae	141.209488	-17.273488
Sesamum eugeniae	140.89	-18.0225
Sesamum eugeniae	140.874167	-18.1275
Sesamum eugeniae	140.87179	-27.66595
Sesamum eugeniae	140.73906	-26.97896
Sesamum eugeniae	140.460905	-19.282302
Sesamum eugeniae	140.276189	-20.756821
Sesamum eugeniae	140.15185	-20.64869
Sesamum eugeniae	140.15115	-27.16633
Sesamum eugeniae	140.14073	-27.13218
Sesamum eugeniae	140.08667	-19.14202
Sesamum eugeniae	139.95	-29.2667
Sesamum eugeniae	139.92673	-26.80691
Sesamum eugeniae	139.8866	-26.70888
Sesamum eugeniae	139.8833	-18.2333
Sesamum eugeniae	139.34241	-26.9735
Sesamum eugeniae	139.11494	-29.82815
Sesamum eugeniae	138.8924	-34.96422
Sesamum eugeniae	138.881803	-25.59017
Sesamum eugeniae	138.70771	-30.19359
Sesamum eugeniae	138.584532	-18.748501
Sesamum eugeniae	138.41916	-26.77323
Sesamum eugeniae	138.360202	-28.012031
Sesamum eugeniae	138.3592	-28.0133
Sesamum eugeniae	138.342865	-18.673504
Sesamum eugeniae	138.2807	-26.74717
Sesamum eugeniae	138.18043	-26.41434
Sesamum eugeniae	138.17014	-26.38129
Sesamum eugeniae	138.0882	-26.191
Sesamum eugeniae	137.912426	-27.728422
Sesamum eugeniae	137.9114	-27.7297
Sesamum eugeniae	137.753383	-18.90134
Sesamum eugeniae	137.6828	-22.9739
Sesamum eugeniae	137.52838	-26.91582
Sesamum eugeniae	137.34425	-27.89027
Sesamum eugeniae	136.84217	-15.99729
Sesamum eugeniae	136.83799	-16.00519
Sesamum eugeniae	136.746111	-22.640278
Sesamum eugeniae	136.45686	-22.7877
Sesamum eugeniae	136.11309	-26.28593
Sesamum eugeniae	135.82723	-19.70979
Sesamum eugeniae	135.617866	-17.981887
Sesamum eugeniae	135.6161	-25.1539
Sesamum eugeniae	135.541885	-27.101212
Sesamum eugeniae	135.47366	-26.85651
Sesamum eugeniae	135.4665	-15.19458
Sesamum eugeniae	135.4572	-24.1447
Sesamum eugeniae	135.43435	-21.1487
Sesamum eugeniae	135.4288	-15.57815
Sesamum eugeniae	135.35195	-26.93505
Sesamum eugeniae	135.156813	-24.320786
Sesamum eugeniae	135.156592	-24.320929
Sesamum eugeniae	135.0658	-23.9497
Sesamum eugeniae	134.8861	-23.8092
Sesamum eugeniae	134.82724	-27.28364
Sesamum eugeniae	134.701261	-24.531896
Sesamum eugeniae	134.651263	-24.331891
Sesamum eugeniae	134.438949	-23.623675
Sesamum eugeniae	134.4389	-23.6239
Sesamum eugeniae	134.395833	-21.590278
Sesamum eugeniae	134.360833	-25.608333
Sesamum eugeniae	134.17202	-25.00938
Sesamum eugeniae	134.17078	-19.21316
Sesamum eugeniae	133.94	-23.9856
Sesamum eugeniae	133.89352	-23.67636
Sesamum eugeniae	133.88185	-23.69774
Sesamum eugeniae	133.87979	-23.67322
Sesamum eugeniae	133.7539	-21.2508
Sesamum eugeniae	133.717951	-25.215244
Sesamum eugeniae	133.7167	-25.2167
Sesamum eugeniae	133.670258	-24.338651
Sesamum eugeniae	133.6395	-24.0064
Sesamum eugeniae	133.628219	-24.320241
Sesamum eugeniae	133.617936	-24.315244
Sesamum eugeniae	133.567937	-24.098572
Sesamum eugeniae	133.5363	-24.4163
Sesamum eugeniae	133.5333	-23.9903
Sesamum eugeniae	133.501067	-26.932057
Sesamum eugeniae	133.455514	-27.317893
Sesamum eugeniae	133.454444	-27.319167
Sesamum eugeniae	133.42769	-24.3857
Sesamum eugeniae	133.4028	-25.1792
Sesamum eugeniae	133.3667	-24.7333
Sesamum eugeniae	133.334404	-27.33206
Sesamum eugeniae	133.30119	-12.681919
Sesamum eugeniae	133.251064	-26.248723
Sesamum eugeniae	133.25	-26.25
Sesamum eugeniae	133.216198	-14.945238
Sesamum eugeniae	133.212868	-14.947743
Sesamum eugeniae	133.2117	-14.9492
Sesamum eugeniae	133.10463	-13.10704
Sesamum eugeniae	133.085816	-24.507569
Sesamum eugeniae	133.0858	-24.5077
Sesamum eugeniae	132.83254	-13.80358
Sesamum eugeniae	132.717944	-24.048577
Sesamum eugeniae	132.5208	-14.30715
Sesamum eugeniae	132.4167	-24.3667
Sesamum eugeniae	132.26254	-13.18986
Sesamum eugeniae	131.77506	-16.51903
Sesamum eugeniae	131.701214	-14.66526
Sesamum eugeniae	131.56311	-15.44898
Sesamum eugeniae	131.23343	-16.78989
Sesamum eugeniae	131.0905	-16.10684
Sesamum eugeniae	131.01223	-13.39782
Sesamum eugeniae	130.95921	-16.06488
Sesamum eugeniae	130.95111	-16.08498
Sesamum eugeniae	130.86669	-15.63793
Sesamum eugeniae	130.77558	-13.52142
Sesamum eugeniae	130.76248	-16.03121
Sesamum eugeniae	130.718466	-16.288309
Sesamum eugeniae	130.5167	-22.8
Sesamum eugeniae	130.419444	-17.981944
Sesamum eugeniae	130.063	-19.1453
Sesamum eugeniae	130.001231	-15.698595
Sesamum eugeniae	129.80682	-15.88899
Sesamum eugeniae	129.39231	-18.37059
Sesamum eugeniae	129.101241	-15.76527
Sesamum eugeniae	129.1	-15.77
Sesamum eugeniae	128.76186	-16.18607
Sesamum eugeniae	128.684373	-15.682052
Sesamum eugeniae	128.6833	-15.6833
Sesamum eugeniae	128.533056	-15.49
Sesamum eugeniae	128.533056	-15.483056
Sesamum eugeniae	128.1443	-15.53505
Sesamum eugeniae	128.12345	-17.18807
Sesamum eugeniae	128.06218	-17.42575
Sesamum eugeniae	127.6667	-18.2333
Sesamum eugeniae	125.931667	-17.818333
Sesamum eugeniae	125.6184	-18.173
Sesamum eugeniae	125.583056	-18.3
Sesamum eugeniae	125.581008	-18.290279
Sesamum eugeniae	125.46774	-17.15244
Sesamum eugeniae	125.3861	-17.3097
Sesamum eugeniae	124.884611	-17.154148
Sesamum eugeniae	124.833333	-17.966667
Sesamum eugeniae	124.78912	-16.45778
Sesamum eugeniae	124.731836	-17.254149
Sesamum eugeniae	124.72175	-16.24639
Sesamum eugeniae	124.67467	-17.33993
Sesamum eugeniae	124.037	-17.39541
Sesamum eugeniae	123.921667	-18.015
Sesamum eugeniae	123.66999	-17.35051
Sesamum eugeniae	123.5663	-17.6503
Sesamum eugeniae	123.55422	-17.74589
Sesamum eugeniae	123.46944	-22.87506
Sesamum eugeniae	123.05999	-16.44564
Sesamum eugeniae	122.95351	-16.43999
Sesamum eugeniae	122.75376	-16.94373
Sesamum eugeniae	121.60493	-25.65482
Sesamum eugeniae	121.33361	-27.14233
Sesamum eugeniae	120.383333	-27.283333
Sesamum eugeniae	120.1065	-21.79143
Sesamum eugeniae	120.08736	-26.98709
Sesamum eugeniae	120.05427	-21.11967
Sesamum eugeniae	120.028889	-21.45
Sesamum eugeniae	118.93829	-27.5349
Sesamum eugeniae	118.916667	-21.416667
Sesamum eugeniae	118.81352	-25.88223
Sesamum eugeniae	118.8047	-23.22087
Sesamum eugeniae	118.469722	-22.101389
Sesamum eugeniae	118.31093	-20.45033
Sesamum eugeniae	118.309	-20.45001
Sesamum eugeniae	118.14103	-22.6079
Sesamum eugeniae	118.13759	-22.60477
Sesamum eugeniae	118.066667	-20.533333
Sesamum eugeniae	117.7626	-22.65753
Sesamum eugeniae	117.65	-27.25
Sesamum eugeniae	117.333056	-26.366667
Sesamum eugeniae	116.93602	-25.1246
Sesamum eugeniae	116.9	-25.133056
Sesamum eugeniae	116.6	-25.266667
Sesamum eugeniae	116.17698	-27.08507
Sesamum eugeniae	116.16581	-26.15032
Sesamum eugeniae	116.16115	-27.0873
Sesamum eugeniae	115.849722	-28.899722
Sesamum eugeniae	114.6	-28.7667
Sesamum forbesii	32.739895	-26.47917
Sesamum forbesii	32.585	-27.197976
Sesamum forbesii	32.445143	-27.074133
Sesamum forbesii	32.768035	-26.516334
Sesamum forbesii	29.47140734	-15.6520826
Sesamum forbesii	28.91850956	-24.21511726
Sesamum forbesii	30.35135498	-25.38262779
Sesamum forbesii	27.41676167	-25.85482504
Sesamum forbesii	28.56097011	-25.65472304
Sesamum forbesii	45.35120458	-16.59453667
Sesamum forbesii	27.416761	-25.854825
Sesamum forbesii	29.10317123	-18.85381617
Sesamum forbesii	29.10313	-18.853816
Sesamum forbesii	29.10115	-18.853816
Sesamum forbesii	38.58164305	-6.010838217
Sesamum forbesii	32.733078	-26.485521
Sesamum imperatricis	147.166667	-9.5
Sesamum imperatricis	142.38353	-10.8336
Sesamum imperatricis	108.501909	-7.726201
Sesamum imperatricis	136.089761	-11.595222
Sesamum imperatricis	147.084416	-9.415234
Sesamum imperatricis	132.142843	-11.156906
Sesamum imperatricis	132.15951	-11.140239
Sesamum imperatricis	145.461943	-14.679149
Sesamum imperatricis	143.017018	-11.107517
Sesamum imperatricis	143.021171	-11.486324
Sesamum imperatricis	119.529636	-8.588516
Sesamum imperatricis	109.669432	-7.783857
Sesamum imperatricis	120.466667	-6.366667
Sesamum imperatricis	132.15	-11.166667
Sesamum imperatricis	136.249722	-11.959444
Sesamum imperatricis	132.133333	-11.15
Sesamum imperatricis	131.9	-11.216667
Sesamum imperatricis	131.9	-11.2
Sesamum imperatricis	136.066667	-11.583333
Sesamum imperatricis	132.15	-11.17
Sesamum imperatricis	132.15101	-11.165383
Sesamum imperatricis	143.15	-12.216667
Sesamum imperatricis	145.466667	-14.666667
Sesamum imperatricis	143.411111	-12.597778
Sesamum imperatricis	142.483333	-10.783333
Sesamum imperatricis	132.147706	-11.153632
Sesamum imperatricis	136.251811	-11.956652
Sesamum imperatricis	136.090698	-11.593874
Sesamum imperatricis	135.418795	-15.580528
Sesamum imperatricis	132.018823	-11.163911
Sesamum imperatricis	136.114028	-11.724713
Sesamum imperatricis	132.3403	-11.1289
Sesamum imperatricis	136.658747	-12.277207
Sesamum imperatricis	142.601948	-10.747192
Sesamum imperatricis	131.905217	-11.216135
Sesamum imperatricis	131.903271	-11.204465
Sesamum imperatricis	120.55	-9.2
Sesamum imperatricis	113.333333	-8.5
Sesamum imperatricis	126	-8.833333
Sesamum imperatricis	122.091667	-8.675
Sesamum imperatricis	131.9011	-11.2072
Sesamum imperatricis	145.55	-16.3833
Sesamum imperatricis	144.9667	-14.5
Sesamum imperatricis	136.2497	-11.9594
Sesamum imperatricis	146	-16.9167
Sesamum imperatricis	142.5167	-10.6667
Sesamum imperatricis	145.4761	-14.673476
Sesamum imperatricis	143.417783	-12.581827
Sesamum imperatricis	145.458333	-14.675
Sesamum imperatricis	143.303889	-9.613056
Sesamum imperatricis	142.142788	-11.123503
Sesamum imperatricis	143.192778	-11.706832
Sesamum imperatricis	142.417787	-10.748505
Sesamum imperatricis	144.042753	-9.923511
Sesamum imperatricis	145.426102	-15.290139
Sesamum imperatricis	141.707928	-12.260451
Sesamum imperatricis	142.825001	-10.206007
Sesamum imperatricis	142.609449	-10.756836
Sesamum imperatricis	145.459433	-14.673476
Sesamum imperatricis	143.726113	-13.506821
Sesamum imperatricis	145.292769	-15.123473
Sesamum imperatricis	142.584449	-10.748503
Sesamum imperatricis	143.068611	-10.050278
Sesamum imperatricis	141.57246	-9.51285
Sesamum imperatricis	141.622347	-13.056702
Sesamum imperatricis	143.18	-11.7
Sesamum imperatricis	134.48956	-25.73497
Sesamum imperatricis	125.85361	-8.82306
Sesamum imperatricis	134.48944	-25.735
Sesamum indicum	9.84186	10.29355
Sesamum indicum	9.036	6.63219
Sesamum indicum	8.58608	5.50442
Sesamum indicum	7.08644	6.22042
Sesamum indicum	6.22706	7.56714
Sesamum indicum	5.31989	7.91792
Sesamum indicum	3.89182	7.13816
Sesamum indicum	80.591942	9.479445
Sesamum indicum	80.591667	9.479445
Sesamum indicum	76.197357	10.609692
Sesamum indicum	76.196305	10.609956
Sesamum indicum	76.195231	10.610566
Sesamum indicum	75.851217	17.836042
Sesamum indicum	74.821957	16.222211
Sesamum indicum	42.44615	11.52181
Sesamum indicum	42.261667	9.916667
Sesamum indicum	37.883333	6.7
Sesamum indicum	37.6	6.033333
Sesamum indicum	37.43952	5.33842
Sesamum indicum	37	13.366667
Sesamum indicum	15.05632	-11.84619
Sesamum indicum	13.779	11.10511
Sesamum indicum	13.77625	11.04446
Sesamum indicum	13.75702	11.17114
Sesamum indicum	13.65128	10.911
Sesamum indicum	13.4034	11.62077
Sesamum indicum	13.00515	11.69609
Sesamum indicum	12.81838	10.84222
Sesamum indicum	12.221	11.38662
Sesamum indicum	12.18542	10.62657
Sesamum indicum	11.96434	9.46531
Sesamum indicum	11.76384	10.41488
Sesamum indicum	11.72021	7.33004
Sesamum indicum	11.72003	7.33001
Sesamum indicum	11.71563	10.43731
Sesamum indicum	11.632	9.71446
Sesamum indicum	11.55235	6.91765
Sesamum indicum	11.37108	10.25816
Sesamum indicum	11.25758	6.72104
Sesamum indicum	11.06895	9.51407
Sesamum indicum	10.9481	10.22843
Sesamum indicum	10.87669	10.32032
Sesamum indicum	10.70489	12.44007
Sesamum indicum	10.46319	10.26439
Sesamum indicum	10.42076	10.96276
Sesamum indicum	9.80049	10.31297
Sesamum indicum	9.41674	11.62884
Sesamum indicum	9.05869	7.37632
Sesamum indicum	9.01299	11.92461
Sesamum indicum	8.99308	6.6605
Sesamum indicum	8.74794	5.57062
Sesamum indicum	8.56789	7.77405
Sesamum indicum	8.52685	7.72583
Sesamum indicum	8.2924	9.5842
Sesamum indicum	8.19244	9.07223
Sesamum indicum	8.13856	8.85675
Sesamum indicum	8.10147	6.32331
Sesamum indicum	7.89067	8.85047
Sesamum indicum	7.73858	10.86919
Sesamum indicum	7.66883	7.13863
Sesamum indicum	7.6	13
Sesamum indicum	7.47241	11.03806
Sesamum indicum	7.47161	9.07954
Sesamum indicum	7.43787	6.84424
Sesamum indicum	7.32225	9.05905
Sesamum indicum	7.13302	7.49022
Sesamum indicum	6.7	5.4
Sesamum indicum	6.59791	8.67038
Sesamum indicum	6.44921	9.53338
Sesamum indicum	6.3	5
Sesamum indicum	5.791	7.52932
Sesamum indicum	5.61994	6.25411
Sesamum indicum	5.47729	10.4026
Sesamum indicum	5.21278	9.27921
Sesamum indicum	4.6	7.8
Sesamum indicum	4.34209	6.83649
Sesamum indicum	3.92614	7.49705
Sesamum indicum	3.89043	7.48956
Sesamum indicum	3.88975	7.4882
Sesamum indicum	3.49234	6.5946
Sesamum indicum	3.463	6.61951
Sesamum indicum	3.32721	7.19929
Sesamum indicum	3.31957	7.19878
Sesamum indicum	3.28194	6.55398
Sesamum indicum	3.23604	7.14151
Sesamum indicum	2.89277	6.42627
Sesamum indicum	2.88737	6.42858
Sesamum indicum	-54.595556	1.185556
Sesamum indicum	-55.157778	5.823611
Sesamum indicum	-55.6705	5.67695
Sesamum indicum	-55.90079	5.53657
Sesamum indicum	-56.13497	2.03284
Sesamum indicum	-57.91684	6.68613
Sesamum indicum	-57.91798	6.69444
Sesamum indicum	-59.3	2.36667
Sesamum indicum	-62.8928	-0.4181
Sesamum indicum	-76.90083	39.04825
Sesamum indicum	-106.49319	31.75794
Sesamum indicum	41	-0.1
Sesamum indicum	40.916667	2.733333
Sesamum indicum	39.844757	1.293105
Sesamum indicum	75.712279	20.513496
Sesamum indicum	74.033061	15.007289
Sesamum indicum	73.71266	18.37726
Sesamum indicum	73.259855	18.293022
Sesamum indicum	72.947978	19.234676
Sesamum indicum	72.94458	19.233765
Sesamum indicum	72.935137	19.457767
Sesamum indicum	44.41667	2.9
Sesamum indicum	39.64532	-0.45395
Sesamum indicum	38.51283	0.53364
Sesamum indicum	15.1871	-19.74652
Sesamum indicum	14.37452	-19.35015
Sesamum indicum	13.36675	-15.49992
Sesamum indicum	13.02877	-17.23366
Sesamum indicum	12.283333	-17.733333
Sesamum indicum	12.28	-17.73
Sesamum indicum	29.91458	20.43581
Sesamum indicum	28.2013	-15.41899
Sesamum indicum	2.2	8
Sesamum indicum	1.7	6.7
Sesamum indicum	1.6833	6.7
Sesamum indicum	1.471115	10.820555
Sesamum indicum	1.4666	10.85
Sesamum indicum	1.457838	10.847079
Sesamum indicum	1.4333	10.8166
Sesamum indicum	1.391112	10.750336
Sesamum indicum	38.65	-0.083333
Sesamum indicum	38.5	-3.05
Sesamum indicum	37.09347	-1.04978
Sesamum indicum	37.09241	-1.05307
Sesamum indicum	37.07287	-1.04566
Sesamum indicum	39.64163	-0.4543
Sesamum indicum	80.51394	16.62166
Sesamum indicum	79.027659	26.78291
Sesamum indicum	77.111919	20.665902
Sesamum indicum	75.163294	12.160777
Sesamum indicum	74.366906	14.511966
Sesamum indicum	73.774197	15.49192
Sesamum indicum	73.769793	24.432163
Sesamum indicum	73.710098	15.672783
Sesamum indicum	73.393461	18.755631
Sesamum indicum	73.334643	18.793905
Sesamum indicum	73.318556	18.969251
Sesamum indicum	73.264742	19.524722
Sesamum indicum	73.187637	19.187149
Sesamum indicum	73.10095	17.806401
Sesamum indicum	72.885208	19.161654
Sesamum indicum	72.815581	19.330538
Sesamum indicum	76.412273	27.364386
Sesamum indicum	35.78	35.53
Sesamum indicum	-0.316	11.733
Sesamum indicum	133.703626	33.599195
Sesamum indicum	-48.335	-1.091944
Sesamum indicum	-54.708056	-2.443333
Sesamum indicum	-75.02593	10.752264
Sesamum indicum	-52.95	5
Sesamum indicum	132.904167	33.217222
Sesamum indicum	137.830283	35.5199273
Sesamum indicum	31.125	-25.875
Sesamum indicum	28.125	-25.625
Sesamum indicum	28.125	-25.875
Sesamum indicum	31.125	-25.375
Sesamum indicum	31.375	-29.375
Sesamum indicum	30.875	-24.875
Sesamum indicum	30.125	-23.125
Sesamum indicum	31.04771	-25.78544
Sesamum indicum	132.703739	32.865923
Sesamum indicum	85.35	27.666667
Sesamum indicum	3.216667	36.7
Sesamum indicum	36.328333	12.82
Sesamum indicum	74.583333	14.883333
Sesamum indicum	-52.466667	5.016667
Sesamum indicum	114.583333	4.75
Sesamum indicum	101.966667	4.883333
Sesamum indicum	120.55	-9.2
Sesamum indicum	-58.6	6.5
Sesamum indicum	-55.05	5.25
Sesamum indicum	-54.135167	5.402
Sesamum indicum	-55.945867	-15.631864
Sesamum indicum	3.13878	50.92095
Sesamum indicum	-86.0474	32.3167
Sesamum indicum	134.331728	34.054061
Sesamum indicum	-0.53	38.38
Sesamum indicum	-0.5	38.38
Sesamum indicum	-52.54	5.07
Sesamum indicum	-38.42	-12.951667
Sesamum indicum	-94.57833	39.09972
Sesamum indicum	-41.99722	-12.18306
Sesamum indicum	-37.8	-5.691667
Sesamum indicum	-37.344444	-5.191944
Sesamum indicum	-38.755138	-7.254666
Sesamum indicum	98.82524	23.763342
Sesamum indicum	102.392353	22.99417
Sesamum indicum	99.8277	23.473501
Sesamum indicum	100.799775	22.01071
Sesamum indicum	102.835218	23.219942
Sesamum indicum	68.13972	37.66139
Sesamum indicum	68.26694	37.88278
Sesamum indicum	10.25	5.75
Sesamum indicum	1.383	10.75
Sesamum indicum	3.1833	12.0666
Sesamum indicum	1.3833	10.5
Sesamum indicum	2.05	7.35
Sesamum indicum	25.983333	36.9
Sesamum indicum	36.8875	36.36583
Sesamum indicum	-52.348056	-24.005278
Sesamum indicum	-41.534722	-7.521944
Sesamum indicum	-3.826111	7.421944
Sesamum indicum	99.85349	7.818981
Sesamum indicum	73.16801	22.350627
Sesamum indicum	-103.553445	18.449755
Sesamum indicum	14.333333	10.6
Sesamum indicum	14.15	11.033333
Sesamum indicum	2.383333	10.183333
Sesamum indicum	-8.183333	6.183333
Sesamum indicum	72.979229	19.515059
Sesamum indicum	1.363733	10.489004
Sesamum indicum	-106.048303	23.245075
Sesamum indicum	-73.873558	40.861617
Sesamum indicum	-100.108942	25.66022
Sesamum indicum	102.73655	30.034789
Sesamum indicum	-92.257714	14.914762
Sesamum indicum	76.354731	9.762425
Sesamum indicum	76.820655	30.70863
Sesamum indicum	79.892701	6.83788
Sesamum indicum	34.362222	53.213056
Sesamum indicum	-107.361354	24.819454
Sesamum indicum	80.397965	8.161857
Sesamum indicum	73.740264	15.587883
Sesamum indicum	77.831189	10.522997
Sesamum indicum	75.857322	26.886086
Sesamum indicum	-100.126122	25.67238
Sesamum indicum	85.385147	25.021736
Sesamum indicum	73.81477	18.523838
Sesamum indicum	74.784005	13.3593
Sesamum indicum	83.799106	19.351502
Sesamum indicum	83.79912	19.351424
Sesamum indicum	121.1	12.9
Sesamum indicum	121.1	14.1
Sesamum indicum	81.48388	7.18722
Sesamum indicum	-74.83694	40.71916
Sesamum indicum	108.959196	34.035772
Sesamum indicum	75.53131	21.013773
Sesamum indicum	73.306975	16.984653
Sesamum indicum	75.256656	12.032347
Sesamum indicum	-82.570512	35.065266
Sesamum indicum	77.629986	12.874976
Sesamum indicum	-82.573516	35.064518
Sesamum indicum	-80.660422	33.993717
Sesamum indicum	-39.173889	-14.799444
Sesamum indicum	-41.033611	-6.904444
Sesamum indicum	1.265035	10.622888
Sesamum indicum	75.588749	21.026593
Sesamum indicum	73.226471	19.151724
Sesamum indicum	-97.063278	33.396274
Sesamum indicum	-99.799998	32.966218
Sesamum indicum	72.961037	19.243412
Sesamum indicum	-98.781395	26.354452
Sesamum indicum	109.141577	15.384394
Sesamum indicum	75.193391	12.09724
Sesamum indicum	77.256798	28.616615
Sesamum indicum	88.12925	25.629569
Sesamum indicum	77.181262	28.530969
Sesamum indicum	78.416112	17.423853
Sesamum indicum	77.180709	28.53147
Sesamum indicum	73.548183	17.22885
Sesamum indicum	73.070419	19.071656
Sesamum indicum	75.228469	12.071846
Sesamum indicum	-0.266663	38.56353
Sesamum indicum	74.388688	14.419271
Sesamum indicum	77.180934	28.53075
Sesamum indicum	73.774552	19.340625
Sesamum indicum	72.940639	18.699346
Sesamum indicum	75.536032	21.021971
Sesamum indicum	72.974107	19.230827
Sesamum indicum	73.973637	15.226848
Sesamum indicum	82.105952	19.139659
Sesamum indicum	-86.572945	31.1175
Sesamum indicum	104.548005	31.479539
Sesamum indicum	70.739218	24.34546
Sesamum indicum	75.435804	11.825046
Sesamum indicum	78.323902	17.380322
Sesamum indicum	75.361094	12.035136
Sesamum indicum	73.783839	18.580726
Sesamum indicum	-80.647263	33.982655
Sesamum indicum	-88.113831	39.445137
Sesamum indicum	76.673218	10.824431
Sesamum indicum	-80.626809	-5.19935
Sesamum indicum	76.984055	20.642105
Sesamum indicum	73.552051	17.187127
Sesamum indicum	72.426973	24.148163
Sesamum indicum	70.961235	20.717162
Sesamum indicum	80.06242	17.220654
Sesamum indicum	-82.087678	27.524212
Sesamum indicum	75.368375	19.879648
Sesamum indicum	75.532839	20.990644
Sesamum indicum	3.070077	8.02255
Sesamum indicum	-97.24797	30.670413
Sesamum indicum	81.647595	20.024839
Sesamum indicum	78.419698	17.423642
Sesamum indicum	77.227791	21.60688
Sesamum indicum	72.992608	19.238485
Sesamum indicum	73.951855	15.564065
Sesamum indicum	76.985832	20.679447
Sesamum indicum	77.112305	20.66618
Sesamum indicum	77.108849	20.670691
Sesamum indicum	78.318172	17.471567
Sesamum indicum	78.55498	17.629398
Sesamum indicum	75.516271	21.02346
Sesamum indicum	75.835587	25.219383
Sesamum indicum	-75.073332	40.089001
Sesamum indicum	75.600336	20.978951
Sesamum indicum	101.811646	5.805602
Sesamum indicum	35.205742	31.810283
Sesamum indicum	35.205733	31.810253
Sesamum indicum	73.071114	19.197787
Sesamum indicum	35.202936	31.806225
Sesamum indicum	73.067659	19.073138
Sesamum indicum	35.202964	31.806169
Sesamum indicum	73.355737	18.093986
Sesamum indicum	73.013572	19.125194
Sesamum indicum	128.199	41.324
Sesamum indicum	127.188	41.489
Sesamum indicum	123.921	42.3599
Sesamum indicum	77.467699	12.888475
Sesamum indicum	81.579222	20.896553
Sesamum indicum	75.648326	21.055196
Sesamum indicum	75.614456	21.042129
Sesamum indicum	73.511535	18.094305
Sesamum indicum	-82.087692	27.524247
Sesamum indicum	81.57875	20.895978
Sesamum indicum	-14.534167	10.726944
Sesamum indicum	77.637851	10.139549
Sesamum indicum	1.651254	10.296851
Sesamum indicum	72.955402	19.161062
Sesamum indicum	-98.869822	29.340047
Sesamum indicum	1.636344	10.294233
Sesamum indicum	9.843056	10.332778
Sesamum indicum	88.132262	26.65297
Sesamum indicum	79.070912	14.776525
Sesamum indicum	1.373148	10.487401
Sesamum indicum	74.314262	14.540575
Sesamum indicum	78.037816	10.395687
Sesamum indicum	76.566968	10.33159
Sesamum indicum	74.314225	14.540583
Sesamum indicum	74.3163	14.54378
Sesamum indicum	73.392199	18.78608
Sesamum indicum	74.314247	14.5406
Sesamum indicum	75.244094	12.085964
Sesamum indicum	76.986534	20.683517
Sesamum indicum	1.363085	10.254745
Sesamum indicum	1.363064	10.255235
Sesamum indicum	76.675385	10.841083
Sesamum indicum	35.10625	28.788639
Sesamum indicum	35.633028	27.599444
Sesamum indicum	36.295	26.540667
Sesamum indicum	37.281278	24.998139
Sesamum indicum	37.600917	24.460444
Sesamum indicum	39.945417	23.223028
Sesamum indicum	39.874889	22.799389
Sesamum indicum	39.342972	22.819278
Sesamum indicum	39.565111	24.053889
Sesamum indicum	39.572556	24.044056
Sesamum indicum	38.743833	23.814722
Sesamum indicum	35.025667	28.119583
Sesamum indicum	35.815861	27.200694
Sesamum indicum	36.302472	26.563528
Sesamum indicum	36.706167	26.0275
Sesamum indicum	36.954278	25.590194
Sesamum indicum	37.255444	25.1795
Sesamum indicum	37.419194	24.695583
Sesamum indicum	38.522972	23.723417
Sesamum indicum	38.534722	23.758972
Sesamum indicum	39.018556	22.915417
Sesamum indicum	39.1635	22.553611
Sesamum indicum	39.107083	21.932306
Sesamum indicum	49.818278	25.538833
Sesamum indicum	49.824056	25.590667
Sesamum indicum	49.84575	25.572889
Sesamum indicum	49.825481	25.511933
Sesamum indicum	49.827389	25.505389
Sesamum indicum	49.817889	25.508889
Sesamum indicum	49.808667	25.517861
Sesamum indicum	49.770028	25.518833
Sesamum indicum	49.583525	27.112056
Sesamum indicum	49.311933	27.371883
Sesamum indicum	49.298233	27.363667
Sesamum indicum	49.570778	29.325806
Sesamum indicum	49.681111	27.934722
Sesamum indicum	49.361389	27.210556
Sesamum indicum	49.829167	27.726389
Sesamum indicum	49.991667	27.776389
Sesamum indicum	49.493342	27.140133
Sesamum indicum	49.588208	27.147631
Sesamum indicum	49.588153	27.121931
Sesamum indicum	50.158556	25.692278
Sesamum indicum	50.094278	25.597861
Sesamum indicum	50.178472	25.62625
Sesamum indicum	49.5805	25.565556
Sesamum indicum	46.605944	23.468389
Sesamum indicum	46.584972	23.464056
Sesamum indicum	46.549189	23.448817
Sesamum indicum	46.534556	23.448556
Sesamum indicum	46.517861	23.445028
Sesamum indicum	45.044083	25.952444
Sesamum indicum	45.053861	25.944889
Sesamum indicum	45.057278	25.944
Sesamum indicum	46.667639	25.280389
Sesamum indicum	46.567444	25.356889
Sesamum indicum	46.580028	25.3315
Sesamum indicum	46.640472	25.202806
Sesamum indicum	47.272917	24.276472
Sesamum indicum	47.325944	24.16725
Sesamum indicum	47.404361	24.127861
Sesamum indicum	47.355944	24.221167
Sesamum indicum	47.401278	24.136167
Sesamum indicum	46.0755	25.096444
Sesamum indicum	46.03525	25.014028
Sesamum indicum	45.867222	25.041667
Sesamum indicum	43.862167	24.815583
Sesamum indicum	43.918967	24.81785
Sesamum indicum	43.890217	24.790467
Sesamum indicum	43.873367	24.782283
Sesamum indicum	43.879967	24.7686
Sesamum indicum	46.204194	24.458917
Sesamum indicum	46.224556	24.459056
Sesamum indicum	46.240528	24.444917
Sesamum indicum	46.235028	24.445556
Sesamum indicum	46.22825	24.439194
Sesamum indicum	46.838114	24.384964
Sesamum indicum	43.129517	16.764533
Sesamum indicum	43.129217	17.269333
Sesamum indicum	42.633983	17.12605
Sesamum indicum	42.610567	17.193683
Sesamum indicum	42.690383	17.175617
Sesamum indicum	47.206667	17.236528
Sesamum indicum	42.389967	18.1939
Sesamum indicum	42.400083	18.19655
Sesamum indicum	42.42595	18.236083
Sesamum indicum	41.3812	19.73745
Sesamum indicum	41.3816	19.734583
Sesamum indicum	41.313233	19.844
Sesamum indicum	41.318667	19.842683
Sesamum indicum	41.30815	19.839733
Sesamum indicum	35.158167	28.975333
Sesamum indicum	34.943444	28.326667
Sesamum indicum	35.244806	27.986667
Sesamum indicum	35.740889	27.334722
Sesamum indicum	36.271083	26.690028
Sesamum indicum	36.387083	26.340722
Sesamum indicum	37.234417	25.443444
Sesamum indicum	37.606778	24.464056
Sesamum indicum	39.870189	22.831994
Sesamum indicum	39.306694	21.925278
Sesamum indicum	39.217028	24.249361
Sesamum indicum	23.79775	23.79775
Sesamum indicum	35.01075	28.318944
Sesamum indicum	35.803361	27.243222
Sesamum indicum	35.901944	27.144472
Sesamum indicum	36.174556	26.833778
Sesamum indicum	36.485083	26.214583
Sesamum indicum	37.238528	25.198
Sesamum indicum	38.013889	24.163778
Sesamum indicum	38.168806	25.995306
Sesamum indicum	39.06875	22.823417
Sesamum indicum	39.071	22.806917
Sesamum indicum	39.100383	20.262011
Sesamum indicum	39.113861	22.24125
Sesamum indicum	36.579111	27.637861
Sesamum indicum	49.77675	25.560833
Sesamum indicum	49.819861	25.568722
Sesamum indicum	49.833722	25.536972
Sesamum indicum	49.822972	25.509972
Sesamum indicum	49.789833	25.510722
Sesamum indicum	49.587431	27.121492
Sesamum indicum	49.298617	27.374517
Sesamum indicum	49.573	29.329139
Sesamum indicum	49.675556	27.945
Sesamum indicum	49.36	27.207778
[truncated: 4,187 more rows]
